# Supplementary material for: WDHD1 is essential for the survival of PTEN-inactive triple-negative breast cancer
Source: Cell Death Dis. 2020 Nov 21;11(11):1001. doi: 10.1038/s41419-020-03210-5 (PMC7680459; doi:10.1038/s41419-020-03210-5)
Supplement: Supplementary file 9 — Supplementary Table 1 [file 41419_2020_3210_MOESM9_ESM.xlsx]

## Sheet: Supplementary Table 1
Table S1.
Expressions of 47 candidate mRNAs essential for the survival of PTEN-inactive TNBC cells in TCGA samples with high vs. low PTEN.
mRNAs	High PTEN	Low PTEN	P-value	Fold change (Low PTEN - High PTEN)
GFRA3	3.32229	6.5785	0.0140642	3.25621
PCP4	1.36775	3.78875	0.00466737	2.421
CRABP2	10.6802	13.0313	0.00771449	2.35108
SH3GL3	2.4853	4.24452	0.0267167	1.75922
FLJ23867	9.4979	11.1748	0.0051618	1.67691
IL27RA	8.76325	10.1996	0.0329044	1.43639
MT3	1.13247	2.53807	0.0350249	1.4056
LOC401431	4.47207	5.82061	0.0480753	1.34854
FABP5	6.85297	8.19205	0.00984735	1.33908
RAC3	7.44451	8.75014	0.0008484	1.30563
LRFN4	8.387	9.64319	0.00318392	1.25619
DGKZ	9.45414	10.5019	0.000461961	1.04773
CHEK2	7.99384	8.99476	0.00421738	1.00092
SEPHS1	10.5173	11.4955	0.00307029	0.97824
PACSIN3	9.49668	10.4573	0.0291423	0.96057
INCENP	8.89947	9.82412	0.0087243	0.92465
CLNS1A	10.5721	11.49	0.000467946	0.91786
PPAN	8.55198	9.45596	0.0103423	0.90398
DONSON	8.35511	9.25394	0.0222551	0.89883
WDHD1	8.18826	9.01551	0.0366292	0.82725
TRAP1	10.7507	11.5534	0.00850895	0.80268
POLA2	8.68987	9.49169	0.00164182	0.80182
CCT6A	12.2339	13.0295	0.000673169	0.79563
GRK6	9.54469	10.3361	0.00466403	0.79139
PDE7A	10.2638	11.0367	0.0351895	0.77296
ATP5C1	11.7791	12.5496	0.0265475	0.77047
NDUFS8	9.53725	10.2936	0.0195487	0.75638
FANCL	8.51811	9.27367	0.0101296	0.75556
EFNA4	8.77033	9.5131	0.0486413	0.74277
RFXANK	9.43467	10.1354	0.0333193	0.70076
MRPL39	8.65615	9.34307	0.0453388	0.68692
LOC81691	6.87459	7.50888	0.0487875	0.63429
RP9	7.38021	8.01249	0.00389349	0.63228
ACBD6	8.68409	9.31465	0.0193625	0.63056
TIMELESS	9.76789	10.3635	0.0497137	0.59563
NCBP2	10.9924	11.5855	0.040725	0.5931
WBP11	11.1488	11.736	0.00233699	0.58719
SNRPC	10.3716	10.9568	0.00911217	0.58515
TNKS1BP1	12.0162	12.588	0.00697655	0.57179
BANF1	11.0692	11.6314	0.0343124	0.56221
COPS3	9.92573	10.4356	0.0283053	0.50984
PIGA	7.9605	8.45298	0.049582	0.49248
ADSL	9.92541	10.3999	0.0472629	0.47448
PRPF18	8.92899	9.37873	0.03817	0.44974
ZNF408	8.01857	8.42282	0.00428321	0.40425
U2AF2	11.4376	11.7761	0.0424531	0.33852
EIF2B5	10.2701	10.5492	0.0495061	0.27909
