# Supplementary material for: WDHD1 is essential for the survival of PTEN-inactive triple-negative breast cancer
Source: Cell Death Dis. 2020 Nov 21;11(11):1001. doi: 10.1038/s41419-020-03210-5 (PMC7680459; doi:10.1038/s41419-020-03210-5)
Supplement: Supplementary file 10 — Supplementary Table 2 [file 41419_2020_3210_MOESM10_ESM.xlsx]

## Sheet: Supplementary Table 2
Table S2.
47 candidate genes essential for the survival of PTEN-inactive TNBC cells are identified by a whole genome siRNA screen.
Genes	PTEN negative	PTEN positive	P-value	Δz Score (PTEN positive - PTEN negative)
WBP11	-0.416667	1.514	0.00378264	1.93067
CRABP2	-0.295333	1.28433	0.0424508	1.57967
U2AF2	-0.375	1.105	0.0176241	1.48
MT3	-0.134	1.14433	0.0355543	1.27833
DONSON	-0.618333	0.521333	0.00220653	1.13967
RAC3	0.546	1.68067	0.0442168	1.13467
ATP5C1	-0.069	1.061	0.0442168	1.13
GFRA3	0.143333	1.242	0.0425341	1.09867
FANCL	0.0133333	1.018	0.0373113	1.00467
WDHD1	-1.25833	-0.316667	0.00910254	0.941667
NCBP2	-0.447333	0.456	0.0258007	0.903333
DGKZ	-0.747333	0.152333	0.00587983	0.899667
EFNA4	-0.219667	0.576667	0.0103098	0.796333
SNRPC	-0.074	0.693	1.41651e-05	0.767
GRK6	-0.0613333	0.684333	0.0160736	0.745667
PRPF18	-0.851333	-0.17	0.0209643	0.681333
SH3GL3	0.194333	0.861333	0.0252929	0.667
LOC81691	-0.211667	0.443333	0.00260579	0.655
FABP5	1.26567	1.91567	0.0415731	0.65
NDUFS8	-0.326667	0.31	0.0432651	0.636667
TNKS1BP1	0.331333	0.967667	0.00265112	0.636333
RP9	1.79267	2.42533	0.0253085	0.632667
ZNF408	-0.131333	0.493333	0.0302927	0.624667
TRAP1	-0.475	0.119	0.0125667	0.594
LOC401431	-0.0623333	0.528667	0.0127289	0.591
CCT6A	-1.74333	-1.22533	0.00740174	0.518
FLJ23867	-0.768667	-0.281	0.0397043	0.487667
PACSIN3	1.06167	1.54367	0.00624823	0.482
COPS3	0.893667	1.33333	0.000957949	0.439667
PDE7A	-0.724667	-0.285333	0.0150731	0.439333
EIF2B5	0.168667	0.591333	0.0147443	0.422667
TIMELESS	-0.907333	-0.487333	0.0453428	0.42
BANF1	0.068	0.479333	0.00592297	0.411333
ADSL	-0.326	0.0833333	0.0393759	0.409333
PIGA	-0.920333	-0.516333	0.0471751	0.404
POLA2	-0.175	0.221	0.0168116	0.396
PCP4	-0.638	-0.247	0.0027511	0.391
MRPL39	-0.309333	0.0773333	0.0437027	0.386667
LRFN4	-0.872	-0.498333	0.046242	0.373667
ACBD6	0.242667	0.612333	0.000295832	0.369667
INCENP	-2.33733	-2.023	0.0495309	0.314333
SEPHS1	-1.73333	-1.45067	0.019625	0.282667
CHEK2	0.488667	0.766333	0.0395261	0.277667
CLNS1A	-0.431667	-0.171667	0.0438203	0.26
IL27RA	0.454	0.651667	0.0297899	0.197667
PPAN	0.087	0.261667	0.02141	0.174667
RFXANK	0.103333	0.257333	0.0481609	0.154
