# Supplementary material for: WDHD1 is essential for the survival of PTEN-inactive triple-negative breast cancer
Source: Cell Death Dis. 2020 Nov 21;11(11):1001. doi: 10.1038/s41419-020-03210-5 (PMC7680459; doi:10.1038/s41419-020-03210-5)
Supplement: Supplementary file 11 — Supplementary Table 3 [file 41419_2020_3210_MOESM11_ESM.xlsx]

## Sheet: Supplementary Table 3
	Table S3. Functional enrichment (ToppGene) of WDHD1 binding partners identified via IP-MS.
Pathways	Number of shared proteins	-log10 (p-value)	Hit Count in Query List
Translation	6	4.27613	RPL35A,EIF2S3,RPS6,RPS16,EIF3B,SEC61A1
MAP00640 Propanoate metabolism	3	4.15939	ACAT1,ALDH3A2,MMUT
Formation of the ternary complex, and subsequently, the 43S complex	4	4.14472	EIF2S3,RPS6,RPS16,EIF3B
GTP hydrolysis and joining of the 60S ribosomal subunit	5	3.92628	RPL35A,EIF2S3,RPS6,RPS16,EIF3B
L13a-mediated translational silencing of Ceruloplasmin expression	5	3.92628	RPL35A,EIF2S3,RPS6,RPS16,EIF3B
Ribosomal scanning and start codon recognition	4	3.91293	EIF2S3,RPS6,RPS16,EIF3B
Translation initiation complex formation	4	3.88639	EIF2S3,RPS6,RPS16,EIF3B
Activation of the mRNA upon binding of the cap-binding complex and eIFs, and subsequent binding to 43S	4	3.86012	EIF2S3,RPS6,RPS16,EIF3B
Cap-dependent Translation Initiation	5	3.79317	RPL35A,EIF2S3,RPS6,RPS16,EIF3B
Eukaryotic Translation Initiation	5	3.79317	RPL35A,EIF2S3,RPS6,RPS16,EIF3B
Gene Expression	18	3.67223	PPP2R2A,H2BC15,RPL35A,MT-CO2,MARS1,EIF2S3,COX5B,RPS6,CBX3,RPS16,MSH2,EIF3B,NUP93,SEC61A1,MOV10,HNRNPL,HNRNPR,CPSF7
Propanoate metabolism	3	3.49567	ACAT1,ALDH3A2,MMUT
lysine degradation	2	3.23965	ACAT1,ALDH3A2
Valine, leucine and isoleucine degradation	3	3.12419	ACAT1,ALDH3A2,MMUT
Formation of a pool of free 40S subunits	4	3.03255	RPL35A,RPS6,RPS16,EIF3B
Valine, leucine and isoleucine degradation	3	3.01327	ACAT1,ALDH3A2,MMUT
Propanoate Metabolism	2	2.97964	ACAT1,MMUT
